# Supplementary material for: Gold–Oligonucleotide Nanoconstructs Engineered to Detect Conserved Enteroviral Nucleic Acid Sequences
Source: Biosensors (Basel). 2021 Jul 14;11(7):238. doi: 10.3390/bios11070238 (PMC8301919; doi:10.3390/bios11070238)
Supplement: Supplementary file 1 [file biosensors-11-00238-s001.zip]

Archive with 4 entries (3 files):
- biosensors-1272992-sup/
- biosensors-1272992-sup/MDPI - Supporting Information.pdf
- biosensors-1272992-sup/SM 1 - Lateral Flow Operation.mp4
- biosensors-1272992-sup/SM 2 - Desktop Diagnostic.mp4
